# Supplementary material for: Dietary Green-Algae Chaetomorpha linum Extract Supplementation on Growth, Digestive Enzymes, Antioxidant Defenses, Immunity, Immune-Related Gene Expression, and Resistance to Aeromonas hydrophila in Adult Freshwater Snail, Bellamya bengalensis
Source: Animals (Basel). 2026 Jan 16;16(2):289. doi: 10.3390/ani16020289 (PMC12837281; doi:10.3390/ani16020289)
Supplement: Supplementary file 1 [file animals-16-00289-s001.zip]

Archive with 1 entries (1 files):
- animals-4081991-supplementary.pdf
